# Supplementary material for: Laboratory evolution in Novosphingobium aromaticivorans enables rapid catabolism of a model lignin-derived aromatic dimer
Source: Appl Environ Microbiol. 2025 Jan 23;91(2):e02081-24. doi: 10.1128/aem.02081-24 (PMC11837543; doi:10.1128/aem.02081-24)
Supplement: Table S1 — Mutations identified in evolved strains. [file aem.02081-24-s0002.xlsx]

## Sheet: version 2 
Genome position (contig; base #)	Base Change	JMN2	JMN121	JMN122	JMN123	Polymorphism Type	Protein Effect	CDS Position	locus_tag	product
Chr; 471559	C -> T	-	-	+	-	SNP (transition)	Substitution	139G -> D	SARO_RS02170	YggS family pyridoxal phosphate-dependent enzyme
Chr; 963888	G -> C	+	+	+	+	SNP (transversion)	Substitution	128A -> G	SARO_RS04545	signal peptidase I
Chr; 1159249	G -> C	+	+	+	+	SNP (transversion)	Substitution	68A -> G	SARO_RS05540	DUF4163 domain-containing protein
Chr; 1192311	CC -> TG	-	-	+	-	Substitution	Substitution	29P -> W	SARO_RS05705	hypothetical protein
Chr; 1192314	CC -> AGGGTTCG	-	-	+	-	Insertion	Insertion	30P -> RVR	SARO_RS05705	hypothetical protein
Chr; 1192319	+ATG	-	-	+	-	Insertion	Insertion	31P -> PC	SARO_RS05705	hypothetical protein
Chr; 1192320	C -> T	-	-	+	-	SNP (transition)	Substitution	32P -> S	SARO_RS05705	hypothetical protein
Chr; 1425503	C -> G	+	+	+	+	SNP (transversion)	Substitution	555F -> L	SARO_RS06905	outer membrane protein assembly factor BamA
Chr; 2041426	T -> C	+	+	+	+	SNP (transition)	Substitution	451I -> T	SARO_RS09665	sigma-54-dependent Fis family transcriptional regulator
Chr; 2827859	C -> T	+	-	-	-	SNP (transition)	Substitution	185A -> V	SARO_RS13175	alpha/beta hydrolase
Chr; 3345576	C -> G	-	-	+	-	SNP (transversion)	Substitution	229P -> R	SARO_RS15920	OmpA family protein
Chr; 3345578	C -> T	-	-	+	-	SNP (transition)	Substitution	230P -> S	SARO_RS15920	OmpA family protein
Chr; 3345586	G -> T	-	-	+	-	SNP (transversion)	None	232	SARO_RS15920	OmpA family protein
Chr; 3345581	C -> AGGAAA	-	-	+	-	Insertion	Frame Shift	231	SARO_RS15920	OmpA family protein
Chr; 3369103	AC -> CA	-	+	-	-	Substitution	Substitution	48D -> A	SARO_RS16030	ferritin-like domain-containing protein
Chr; 3369106	T -> C	-	+	-	-	SNP (transition)	Substitution	49V -> A	SARO_RS16030	ferritin-like domain-containing protein
Chr; 3369109	+GAT	-	+	-	-	Insertion	Insertion	50P -> RS	SARO_RS16030	ferritin-like domain-containing protein
pNL1; 724	A -> C	-	-	+	-	SNP (transversion)	Substitution	105V -> G	SARO_RS16970	amidohydrolase
pNL1; 2109	C -> G	-	-	+	-	SNP (transversion)	Substitution	220G -> R	SARO_RS16980	aromatic ring-hydroxylating dioxygenase subunit alpha
pNL1; 2482	G -> A	-	+	-	-	SNP (transition)	None	95	SARO_RS16980	aromatic ring-hydroxylating dioxygenase subunit alpha
pNL1; 4769	T -> C	-	-	-	+	SNP (transition)	Substitution	405K -> E	SARO_RS16995	pyridine nucleotide-disulfide oxidoreductase
pNL1; 4809	C -> G	-	-	-	+	SNP (transversion)	None	391	SARO_RS16995	pyridine nucleotide-disulfide oxidoreductase
pNL1; 4814	C -> T	-	-	-	+	SNP (transition)	Substitution	390A -> T	SARO_RS16995	pyridine nucleotide-disulfide oxidoreductase
pNL1; 4816	TG -> GA	-	-	-	+	Substitution	Substitution	389Q -> S	SARO_RS16995	pyridine nucleotide-disulfide oxidoreductase
pNL1; 4820	CT -> TAA	-	-	-	+	Insertion	Frame Shift	387	SARO_RS16995	pyridine nucleotide-disulfide oxidoreductase
pNL1; 4825	+GCAA	-	-	-	+	Insertion	Frame Shift	386	SARO_RS16995	pyridine nucleotide-disulfide oxidoreductase
pNL1; 10537	G -> C	-	-	-	+	SNP (transversion)	Substitution	231G -> A	SARO_RS17015	Rieske 2Fe-2S domain-containing protein
pNL1; 18660	G -> T	-	+	-	-	SNP (transversion)	Substitution	152P -> T	SARO_RS17045	aldehyde dehydrogenase family protein
pNL1; 18838	T -> C	-	-	+	-	SNP (transition)	None	92	SARO_RS17045	aldehyde dehydrogenase family protein
pNL1; 18941	T -> A	-	+	-	-	SNP (transversion)	Substitution	58E -> V	SARO_RS17045	aldehyde dehydrogenase family protein
pNL1; 19275	A -> T	-	+	-	-	SNP (transversion)	Substitution	47F -> Y	SARO_RS17050	2Fe-2S iron-sulfur cluster binding domain-containing protein
pNL1; 19607	G -> C	-	+	-	-	SNP (transversion)	Substitution	14P -> A	SARO_RS17055	4-oxalocrotonate tautomerase family protein
pNL1; 29154	C -> A	-	+	-	-	SNP (transversion)	Substitution	130V -> L	SARO_RS17110	Rieske 2Fe-2S domain-containing protein
pNL1; 30003	G -> T	-	+	-	-	SNP (transversion)	Substitution	181A -> D	SARO_RS17115	4-hydroxythreonine-4-phosphate dehydrogenase
pNL1; 34110	C -> G	-	-	+	-	SNP (transversion)	Substitution	58L -> V	SARO_RS17140	aromatic-ring-hydroxylating dioxygenase subunit beta
pNL1; 35175	A -> C	-	-	+	-	SNP (transversion)	Substitution	242N -> H	SARO_RS17145	Rieske 2Fe-2S domain-containing protein
pNL1; 35876	C -> G	-	-	+	-	SNP (transversion)	Substitution	56R -> G	SARO_RS17150	2-hydroxychromene-2-carboxylate isomerase
pNL1; 35885	T -> C	-	-	+	-	SNP (transition)	None	59	SARO_RS17150	2-hydroxychromene-2-carboxylate isomerase
pNL1; 39295	C -> T	-	-	-	+	SNP (transition)	None	150	SARO_RS17160	TonB-dependent receptor
pNL1; 40523	A -> T	-	+	-	-	SNP (transversion)	Substitution	560T -> S	SARO_RS17160	TonB-dependent receptor
pNL1; 43739	G -> T	-	-	-	+	SNP (transversion)	Substitution	80A -> S	SARO_RS17175	hypothetical protein
pNL1; 43875	C -> A	-	-	+	-	SNP (transversion)	Substitution	125T -> N	SARO_RS17175	hypothetical protein
pNL1; 45194	T -> A	-	+	-	-	SNP (transversion)	Substitution	371I -> N	SARO_RS17180	FAD-binding protein
pNL1; 46052	C -> G	-	-	-	+	SNP (transversion)	Substitution	127D -> E	SARO_RS17185	aldehyde dehydrogenase family protein
pNL1; 46342	T -> C	-	+	-	-	SNP (transition)	Substitution	224F -> S	SARO_RS17185	aldehyde dehydrogenase family protein
pNL1; 47737	C -> A	-	-	+	-	SNP (transversion)	None	205	SARO_RS17190	UbiD family decarboxylase
pNL1; 49054	G -> T	-	-	-	+	SNP (transversion)	Substitution	79A -> S	SARO_RS17200	FAD-binding oxidoreductase
pNL1; 54764	T -> A	-	+	-	-	SNP (transversion)	Substitution	39Y -> N	SARO_RS17235	4-hydroxy-2-oxovalerate aldolase
pNL1; 58300	A -> T	-	-	+	-	SNP (transversion)	Substitution	168L -> M	SARO_RS17250	IclR family transcriptional regulator
pNL1; 58548	T -> C	-	-	-	+	SNP (transition)	Substitution	85N -> S	SARO_RS17250	IclR family transcriptional regulator
pNL1; 63714	C -> A	-	-	-	+	SNP (transversion)	None	116	SARO_RS17280	tartrate dehydrogenase
pNL1; 66603	T -> A	-	-	+	-	SNP (transversion)	Truncation	732	SARO_RS17295	pyruvate, phosphate dikinase
pNL1; 69144	G -> C	-	+	-	-	SNP (transversion)	Substitution	275H -> D	SARO_RS17300	NAD(P)-dependent alcohol dehydrogenase
pNL1; 70016	A -> C	-	-	+	-	SNP (transversion)	Substitution	173F -> C	SARO_RS17305	aromatic-ring-hydroxylating dioxygenase subunit beta
pNL1; 72867	G -> T	-	-	+	-	SNP (transversion)	None	250	SARO_RS17315	EamA family transporter
pNL1; 73217	C -> T	-	-	-	+	SNP (transition)	Substitution	461V -> M	SARO_RS17320	DHA2 family efflux MFS transporter permease subunit
pNL1; 73914	A -> G	+	-	-	-	SNP (transition)	None	228	SARO_RS17320	DHA2 family efflux MFS transporter permease subunit
pNL1; 73918	C -> T	-	-	-	-	SNP (transition)	Substitution	227G -> D	SARO_RS17320	DHA2 family efflux MFS transporter permease subunit
pNL1; 73920	AA -> CC	+	-	-	-	Substitution	Substitution	226L -> R	SARO_RS17320	DHA2 family efflux MFS transporter permease subunit
pNL1; 73930	A -> G	+	-	-	-	SNP (transition)	Substitution	223V -> A	SARO_RS17320	DHA2 family efflux MFS transporter permease subunit
pNL1; 73934	T -> CG	+	-	-	-	Insertion	Frame Shift	222	SARO_RS17320	DHA2 family efflux MFS transporter permease subunit
pNL1; 74814	G -> C	-	+	-	-	SNP (transversion)	None	312	SARO_RS17325	EmrA/EmrK family multidrug efflux transporter periplasmic adaptor subunit
pNL1; 75832	G -> C	-	-	-	+	SNP (transversion)	Substitution	456R -> G	SARO_RS17330	efflux transporter outer membrane subunit
pNL1; 76961	C -> A	-	+	-	-	SNP (transversion)	Substitution	79Q -> H	SARO_RS17330	efflux transporter outer membrane subunit
pNL1; 77165	G -> C	-	-	+	-	SNP (transversion)	None	11	SARO_RS17330	efflux transporter outer membrane subunit
pNL1; 77177	A -> C	-	-	+	-	SNP (transversion)	None	7	SARO_RS17330	efflux transporter outer membrane subunit
pNL1; 77180	TAA -> CATC	-	-	+	-	Insertion	Frame Shift	6	SARO_RS17330	efflux transporter outer membrane subunit
pNL1; 77187	-TT	-	-	+	-	Deletion	Frame Shift	4	SARO_RS17330	efflux transporter outer membrane subunit
pNL1; 77191	C -> G	-	-	+	-	SNP (transversion)	Substitution	3A -> P	SARO_RS17330	efflux transporter outer membrane subunit
pNL1; 77194	-A	-	-	+	-	Deletion	Frame Shift	2	SARO_RS17330	efflux transporter outer membrane subunit
pNL1; 77195	CAT -> TAC	-	-	+	-	Substitution	Start Codon Loss	1M -> V	SARO_RS17330	efflux transporter outer membrane subunit
pNL1; 77174	A -> CG	-	-	+	-	Insertion	Frame Shift	8	SARO_RS17330	efflux transporter outer membrane subunit
pNL1; 77187	-TT	-	-	+	-	Deletion	Extension	138	SARO_RS17335	hotdog fold thioesterase
pNL1; 77191	C -> G	-	-	+	-	SNP (transversion)	Substitution	137G -> A	SARO_RS17335	hotdog fold thioesterase
pNL1; 77194	AC -> T	-	-	+	-	Deletion	Frame Shift	136	SARO_RS17335	hotdog fold thioesterase
pNL1; 77197	T -> C	-	-	+	-	SNP (transition)	Substitution	135Y -> C	SARO_RS17335	hotdog fold thioesterase
pNL1; 77199	G -> A	-	-	+	-	SNP (transition)	None	134	SARO_RS17335	hotdog fold thioesterase
pNL1; 77202	ACC -> GCG	-	-	+	-	Substitution	Substitution	133G -> R	SARO_RS17335	hotdog fold thioesterase
pNL1; 77206	C -> A	-	-	+	-	SNP (transversion)	Substitution	132R -> L	SARO_RS17335	hotdog fold thioesterase
pNL1; 77209	C -> A	-	-	+	-	SNP (transversion)	Substitution	131G -> V	SARO_RS17335	hotdog fold thioesterase
pNL1; 77213	T -> C	-	-	+	-	SNP (transition)	Substitution	130S -> G	SARO_RS17335	hotdog fold thioesterase
pNL1; 77216	C -> A	-	-	+	-	SNP (transversion)	Substitution	129A -> S	SARO_RS17335	hotdog fold thioesterase
pNL1; 77221	-A	-	-	+	-	Deletion	Frame Shift	127	SARO_RS17335	hotdog fold thioesterase
pNL1; 77226	+C	-	-	+	-	Insertion	Frame Shift	126	SARO_RS17335	hotdog fold thioesterase
pNL1; 77228	C -> T	-	-	+	-	SNP (transition)	Substitution	125G -> S	SARO_RS17335	hotdog fold thioesterase
pNL1; 77238	TT -> GG	-	-	+	-	Substitution	Substitution	121E -> A	SARO_RS17335	hotdog fold thioesterase
pNL1; 77622	GT -> TG	-	+	-	-	Substitution	Substitution	287T -> Q	SARO_RS17340	alpha/beta hydrolase
pNL1; 77625	CGCA -> TTTC	-	+	-	-	Substitution	Substitution	285MR -> RK	SARO_RS17340	alpha/beta hydrolase
pNL1; 77631	AG -> GGC	-	+	-	-	Insertion	Frame Shift	284	SARO_RS17340	alpha/beta hydrolase
pNL1; 77635	AG -> CC	-	+	-	-	Substitution	Substitution	282DF -> EV	SARO_RS17340	alpha/beta hydrolase
pNL1; 77639	GAG -> TATTT	-	+	-	-	Insertion	Truncation	281	SARO_RS17340	alpha/beta hydrolase
pNL1; 77643	A -> C	-	+	-	-	SNP (transversion)	Substitution	280I -> S	SARO_RS17340	alpha/beta hydrolase
pNL1; 77646	+T	-	+	-	-	Insertion	Frame Shift	279	SARO_RS17340	alpha/beta hydrolase
pNL1; 77648	ATCGC -> GATTG	-	+	-	-	Substitution	Substitution	277GD -> AI	SARO_RS17340	alpha/beta hydrolase
pNL1; 77656	AGG -> GAA	-	+	-	-	Substitution	Substitution	275AF -> VL	SARO_RS17340	alpha/beta hydrolase
pNL1; 77660	G -> C	-	+	-	-	SNP (transversion)	Substitution	274D -> E	SARO_RS17340	alpha/beta hydrolase
pNL1; 165249	G -> A	+	-	-	-	SNP (transition)	None	11	SARO_RS17760	thioredoxin family protein
pNL1; 165263	T -> G	+	-	-	-	SNP (transversion)	Substitution	7I -> L	SARO_RS17760	thioredoxin family protein
pNL1; 165423	C -> T	-	-	+	-	SNP (transition)	Substitution	49G -> E	SARO_RS17765	hypothetical protein
pNL1; 165428	+AACG	-	-	+	-	Insertion	Frame Shift	48	SARO_RS17765	hypothetical protein
pNL1; 165433	G -> T	-	-	+	-	SNP (transversion)	Substitution	46L -> I	SARO_RS17765	hypothetical protein
pNL1; 165436	GC -> TT	-	-	+	-	Substitution	None	44	SARO_RS17765	hypothetical protein
pNL1; 165458	G -> C	-	-	+	-	SNP (transversion)	None	37	SARO_RS17765	hypothetical protein
pNL1; 165462	T -> G	-	-	+	-	SNP (transversion)	Substitution	36D -> A	SARO_RS17765	hypothetical protein
pNL1; 166417	A -> C	-	-	+	-	SNP (transversion)	Substitution	456L -> R	SARO_RS17770	conjugal transfer protein TraN
pNL1; 182828	G -> C	-	+	-	-	SNP (transversion)	Substitution	170P -> A	SARO_RS17865	diguanylate cyclase
pNL1; 182830	AT -> TG	-	+	-	-	Substitution	Substitution	169I -> H	SARO_RS17865	diguanylate cyclase
pNL1; 182834	C -> G	-	+	-	-	SNP (transversion)	Substitution	168A -> P	SARO_RS17865	diguanylate cyclase
pNL2; 336261	+CC	-	-	-	+	Insertion	Frame Shift	21	SARO_RS19370	aldehyde dehydrogenase family protein
pNL2; 336265	GG -> ATTT	-	-	-	+	Insertion	Frame Shift	19	SARO_RS19370	aldehyde dehydrogenase family protein
pNL1; 42787	A -> T	-	+	-	-	SNP (transversion)	N/A, intergenic	N/A	SARO_RS17165/SARO_RS17170	NAD-dependent succinate-semialdehyde dehydrogenase/UbiX family flavin prenyltransferase
pNL1; 53711	A -> G	-	+	-	-	SNP (transition)	N/A, intergenic	N/A	SARO_RS17225/SARO_RS17230	alpha-beta hydrolase/2-oxo-hept-4-ene-1,7-dioate hydratase
Chr; 147817	C -> A	+	+	+	+	SNP (transversion)	N/A, intergenic	N/A	SARO_RS00725/SARO_RS00730	dCTP deaminase/saccharopine dehydrogenase NADP-binding domain-containing protein
pNL2; 235756	T -> CCCAATCGTC	-	+	-	-	Insertion	N/A, intergenic	N/A	SARO_RS18935/SARO_RS18940	flavin reductase family protein/Lrp-AsnC family transcriptional regulator
pNL2; 280432	T -> C	-	+	-	+	SNP (transition)	N/A, intergenic	N/A	SARO_RS19125/SARO_RS19130	glucose 1-dehydrogenase/choline dehydrogenase (hpvY)
Chr; 844251	T -> G	-	-	+	-	SNP (transversion)	N/A, intergenic	N/A	SARO_RS03965/SARO_RS03970	SDR family NAD(P)-dependent oxidoreductase/MFS transporter
Chr; 1329741	C -> T	+	+	+	+	SNP (transition)	N/A, intergenic	N/A	SARO_RS06430/SARO_RS06440	capsule polysaccharide biosynthesis/response regulator
Chr; 2571398	AG -> CT	-	+	-	-	Substitution	N/A, intergenic	N/A	SARO_RS12085/SARO_RS12090	F0F1 ATP synthase subunit beta/ATP synthase F1 subunit epsilon
Chr; 2573548	T -> C	+	-	+	+	SNP (transition)	N/A, intergenic	N/A	SARO_RS12095/SARO_RS12100	aminomethyltransferase family protein/beta-etherase (ligE)
		-	Mutation absent
		+	Mutation present
Chr = NC_007794.1
pNL1 = NC_009426.1
pNL2 = NC_009427.1

## Sheet: old version
SNP type mutations in various GGE-evolved strains
position	mutation	JMN2	MAN3	Protein effect	locus tag	Annotation
4769	T -> C		X	405K -> E	SARO_RS16995	pyridine nucleotide-disulfide oxidoreductase
4809	C -> G		X	None	SARO_RS16995	pyridine nucleotide-disulfide oxidoreductase
4814	C -> T		X	390A -> T	SARO_RS16995	pyridine nucleotide-disulfide oxidoreductase
4816-4817	TG -> GA		X	389Q -> S	SARO_RS16995	pyridine nucleotide-disulfide oxidoreductase
4820	CT -> TAA		X	Frameshift	SARO_RS16995	pyridine nucleotide-disulfide oxidoreductase
4824-4825	(+)GCAA		X	Frameshift	SARO_RS16995	pyridine nucleotide-disulfide oxidoreductase
10537	G -> C		X	231G -> A	SARO_RS17015	Rieske 2Fe-2S domain-containing protein
39295	C -> T		X	None	SARO_RS17160	TonB-dependent receptor
43739	G -> T		X	80A -> S	SARO_RS17175	hypothetical protein
46052	C -> G		X	127D -> E	SARO_RS17185	aldehyde dehydrogenase family protein
49054	G -> T		X	79A -> S	SARO_RS17200	FAD-binding oxidoreductase
58548	T -> C		X	85N -> S	SARO_RS17250	IclR family transcriptional regulator
63714	C -> A		X	None	SARO_RS17280	tartrate dehydrogenase
73217	C -> T		X	461V -> M	SARO_RS17320	DHA2 family efflux MFS transporter permease subunit
73914	A -> G	X		None	SARO_RS17320	DHA2 family efflux MFS transporter permease subunit
73918	C -> T	X		227G -> D	SARO_RS17320	DHA2 family efflux MFS transporter permease subunit
73920	AA -> CC	X		226L -> R	SARO_RS17320	DHA2 family efflux MFS transporter permease subunit
73930	A -> G	X		223V -> A	SARO_RS17320	DHA2 family efflux MFS transporter permease subunit
73934	T -> CG			Frameshift	SARO_RS17320	DHA2 family efflux MFS transporter permease subunit
75832	G -> C		X	456R -> G	SARO_RS17330	efflux transporter outer membrane subunit
147817	C -> A	X	X	intergenic (+56/-76)	SARO_RS00725→ / →SARO_RS00730	dCTP deaminase/saccharopine dehydrogenase
165249	G -> A	X		None	SARO_RS17760	thioredoxin family protein
165263	T -> G			7I -> L	SARO_RS17760	thioredoxin family protein
280432	T -> C		X	intergenic (+67/-48)	SARO_RS19125→ / →SARO_RS19130	SDR family oxidoreductase/choline dehydrogenase
336260	(+)CC		X	Frameshift	SARO_RS19370	aldehyde dehydrogenase family protein
336266	GG -> ATTT		X	Frameshift	SARO_RS19370	aldehyde dehydrogenase family protein
963888	G -> C	X	X	128A -> G	SARO_RS04545	signal peptidase I
1159249	G -> C	X	X	68A -> G	SARO_RS05540	DUF4163 domain-containing protein
1329741	C -> T	X	X	intergenic (+5/-305)	SARO_RS06430← / ← SARO_RS06440	capsule polysaccharide biosynthesis/ response regulator
1425503	C -> G	X	X	555F -> L	SARO_RS06905	outer membrane protein assembly factor BamA
2041426	T -> C	X	X	451I -> T	SARO_RS09665	sigma-54-dependent Fis family transcriptional regulator
2573548	T -> C	X	X	intergenic (+205/-54)	SARO_RS12095→ / →SARO_RS12100	aminomethyl transferase family protein/ beta-1,3-glucanase
2827859	C -> T	X		185A -> V	SARO_RS13175	alpha/beta hydrolase
